# Supplementary material for: A Novel Potential Role for Monocytes Revealed by Single Cell Analysis of Immunotherapy Induced Immune Related Adverse Events
Source: Cancers (Basel). 2022 Nov 2;14(21):5407. doi: 10.3390/cancers14215407 (PMC9657437; doi:10.3390/cancers14215407)
Supplement: Supplementary file 1 [file cancers-14-05407-s001.zip]

Archive with 1 entries (1 files):
- cancers-1920298-supplementary.pdf
